# Supplementary material for: Ultrasound Markers for Complex Gastroschisis: A Systematic Review and Meta-Analysis
Source: J Clin Med. 2021 Nov 9;10(22):5215. doi: 10.3390/jcm10225215 (PMC8619043; doi:10.3390/jcm10225215)
Supplement: Supplementary file 1 [file jcm-10-05215-s001.zip]

Archive with 1 entries (1 files):
- jcm-1417886-supplementary.pdf
